# Supplementary material for: Formation Pathways of Lath-Shaped WO3 Nanosheets and Elemental W Nanoparticles from Heating of WO3 Nanocrystals Studied via In Situ TEM
Source: Materials (Basel). 2023 Feb 2;16(3):1291. doi: 10.3390/ma16031291 (PMC9920553; doi:10.3390/ma16031291)
Supplement: Supplementary file 1 [file materials-16-01291-s001.zip]

Archive with 1 entries (1 files):
- materials-2195179-supplementary.pdf
